# Supplementary material for: Exogenous melatonin accelerates seed germination in cotton (Gossypium hirsutum L.)
Source: PLoS One. 2019 Jun 25;14(6):e0216575. doi: 10.1371/journal.pone.0216575 (PMC6592504; doi:10.1371/journal.pone.0216575)
Supplement: S1 File — (XLSX) [file pone.0216575.s001.xlsx]

## Sheet: germination test
M0										M10
天数	M0 1	M0 2	M0 3	M0 4	M0 5	M0 6	AVE	STDEVP		天数	M10 1	M10 2	M10 3	M10 4	M10 5	M10 6	AVE	STDEVP
1	0	0	0	0	0	0	0	0		1	0	0	0	0	0	0	0	0
2	19	19	23	21	13	12	17.8333	4.01732		2	15	18	15	18	24	13	17.1667	3.5316
3	29	24	27	26	26	30	27	2		3	34	30	27	30	32	29	30.3333	2.21108
4	30	27	31	29	29	32	29.6667	1.59861		4	36	35	27	30	37	32	32.8333	3.5316
5	31	30	32	31	32	33	31.5	0.957427		5	37	38	30	33	38	35	35.1667	2.91071
6	32	34	33	33	33	35	33.3333	0.942809		6	38	41	32	35	39	37	37	2.88675
7	33	35	34	33	34	36	34.1667	1.06719		7	39	42	33	36	40	37	37.8333	2.91071
W	3.878	3.408	3.869	3.714	3.863	3.738	3.745	0.164098		W	3.91	3.909	3.689	3.912	3.954	3.774	3.858	0.0940337
发芽势（GP）	58	48	54	52	52	60	54			发芽势（GP）	68	60	54	60	64	58	60.6667
发芽率（GR）	66	70	68	66	68	72	68.3333			发芽率（GR）	78	84	66	72	80	74	75.6667
发芽指数(GI)	42.9143	40.9167	45.0071	42.831	39.1738	41.5762	42.0698			发芽指数(GI)	47.1381	48.1833	39.2976	44.0762	51.731	42.619	45.5075
活力指数（VI）	166.422	139.444	174.133	159.074	151.328	155.412	157.552			活力指数（VI）	184.31	188.349	144.969	172.426	204.544	160.844	175.907
MGT	4.72989	4.83432	4.70556	4.73988	4.88623	4.88202	4.79632			MGT	4.83417	4.88235	4.82927	4.7967	4.74286	4.90164	4.83117
day1发芽率	0	0	0	0	0	0	0	0		day1发芽率	0	0	0	0	0	0	0	0
day2发芽率	38	38	46	42	26	24	35.6667	8.03465		day2发芽率	30	36	30	36	48	26	34.3333	7.06321
day3发芽率	58	48	54	52	52	60	54	4		day3发芽率	68	60	54	60	64	58	60.6667	4.42217
day4发芽率	60	54	62	58	58	64	59.3333	3.19722		day4发芽率	72	70	54	60	74	64	65.6667	7.06321
day5发芽率	62	60	64	62	64	66	63	1.91485		day5发芽率	74	76	60	66	76	70	70.3333	5.82142
day6发芽率	64	68	66	66	66	70	66.6667	1.88562		day6发芽率	76	82	64	70	78	74	74	5.7735
day7发芽率	66	70	68	66	68	72	68.3333	2.13437		day7发芽率	78	84	66	72	80	74	75.6667	5.82142
M20										M50
天数	M20 1	M20 2	M20 3	M20 4	M20 5	M20 6	AVE	STDEVP		天数	M50 1	M50 2	M50 3	M50 4	M50 5	M50 6	AVE	STDEVP
1	0	0	0	0	0	0	0	0		1	0	0	0	0	0	0	0	0
2	9	17	18	20	19	13	16	3.82971		2	17	22	15	18	14	19	17.5	2.62996
3	34	28	34	30	32	31	31.5	2.14087		3	30	33	29	29	26	29	29.3333	2.0548
4	36	31	36	32	34	32	33.5	1.97906		4	36	34	32	29	28	31	31.6667	2.74874
5	36	33	37	33	36	33	34.6667	1.69967		5	37	36	33	29	28	34	32.8333	3.3375
6	36	34	38	38	37	38	36.8333	1.46249		6	37	37	34	29	28	36	33.5	3.68556
7	37	40	38	38	38	39	38.3333	0.942809		7	38	38	35	31	29	37	34.6667	3.49603
W	3.795	3.981	4.071	4.015	3.916	3.774	3.92533	0.109798		W	4.028	4.004	3.836	3.962	3.621	3.985	3.906	0.141415
发芽势（GP）	68	56	68	60	64	62	63			发芽势（GP）	60	66	58	58	52	58	58.6667
发芽率（GR）	74	80	76	76	76	78	76.6667			发芽率（GR）	76	76	70	62	58	74	69.3333
发芽指数(GI)	43.319	43.5643	48.4952	46.3619	47.4619	43.3381	45.4234			发芽指数(GI)	46.4952	49.2952	42.4333	40.9786	37.0762	45.0024	43.5468
活力指数（VI）	164.396	173.429	197.424	186.143	185.861	163.558	178.469			活力指数（VI）	187.283	197.378	162.774	162.357	134.253	179.334	170.563
MGT	4.8883	4.86885	4.78109	4.80105	4.78571	4.9086	4.83893			MGT	4.82564	4.735	4.82584	4.69697	4.76471	4.80645	4.77577
day1发芽率	0	0	0	0	0	0	0	0		day1发芽率	0	0	0	0	0	0	0	0
day2发芽率	18	34	36	40	38	26	32	7.65942		day2发芽率	34	44	30	36	28	38	35	5.25991
day3发芽率	68	56	68	60	64	62	63	4.28174		day3发芽率	60	66	58	58	52	58	58.6667	4.10961
day4发芽率	72	62	72	64	68	64	67	3.95811		day4发芽率	72	68	64	58	56	62	63.3333	5.49747
day5发芽率	72	66	74	66	72	66	69.3333	3.39935		day5发芽率	74	72	66	58	56	68	65.6667	6.67499
day6发芽率	72	68	76	76	74	76	73.6667	2.92499		day6发芽率	74	74	68	58	56	72	67	7.37111
day7发芽率	74	80	76	76	76	78	76.6667	1.88562		day7发芽率	76	76	70	62	58	74	69.3333	6.99206
M100										M200
天数	M100 1	M100 2	M100 3	M100 4	M100 5	M100 6	AVE	STDEVP		天数	M200 1	M200 2	M200 3	M200 4	M200 5	M200 6	AVE	STDEVP
1	0	0	0	0	0	0	0	0		1	0	0	0	0	0	0	0	0
2	7	0	0	3	5	0	2.5	2.75379		2	0	7	0	3	7	0	2.83333	3.13138
3	20	24	12	19	27	25	21.1667	4.94694		3	21	19	14	18	19	12	17.1667	3.13138
4	22	27	14	20	31	25	23.1667	5.39804		4	21	18	18	23	20	14	19	2.82843
5	22	30	20	22	32	27	25.5	4.46281		5	21	22	18	24	23	14	20.3333	3.39935
6	23	35	24	24	34	32	28.6667	5.08811		6	22	25	19	26	25	15	22	3.91578
7	24	36	25	25	35	34	29.8333	5.2095		7	23	26	20	27	26	17	23.1667	3.62476
W	3.741	3.71	3.728	3.768	3.911	3.748	3.76767			W	4.051	3.712	3.922	3.81	3.796	3.705	3.83267
发芽势（GP）	40	48	24	38	54	50	42.3333			发芽势（GP）	42	38	28	36	38	24	34.3333
发芽率（GR）	48	72	50	50	70	68	59.6667			发芽率（GR）	46	52	40	54	52	34	46.3333
发芽指数(GI)	27.3286	31.7262	19.0714	24.8048	36.3167	30.1738	28.2369			发芽指数(GI)	23.4024	26.6143	18.7905	26.2405	27.3143	15.2286	22.9317
活力指数（VI）	102.236	117.704	71.0983	93.4643	142.034	113.091	106.605			活力指数（VI）	94.803	98.7922	73.6962	99.9762	103.685	56.4219	87.8958
MGT	4.89831	5.21053	5.37895	5.06195	5.02439	5.17483	5.12482			MGT	5.0463	5	5.14607	5.09917	4.98333	5.15278	5.07127
day1发芽率	0	0	0	0	0	0	0	0		day1发芽率	0	0	0	0	0	0	0	0
day2发芽率	14	0	0	6	10	0	5	5.50757		day2发芽率	0	14	0	6	14	0	5.66667	6.26276
day3发芽率	40	48	24	38	54	50	42.3333	9.89388		day3发芽率	42	38	28	36	38	24	34.3333	6.26276
day4发芽率	44	54	28	40	62	50	46.3333	10.7961		day4发芽率	42	36	36	46	40	28	38	5.65685
day5发芽率	44	60	40	44	64	54	51	8.92562		day5发芽率	42	44	36	48	46	28	40.6667	6.79869
day6发芽率	46	70	48	48	68	64	57.3333	10.1762		day6发芽率	44	50	38	52	50	30	44	7.83156
day7发芽率	48	72	50	50	70	68	59.6667	10.419		day7发芽率	46	52	40	54	52	34	46.3333	7.24952
			发芽势	发芽率	发芽指数	活力指数	MGT
发芽指标		M0	54	68.3333	42.0698	157.552	4.79632
		M10	60.6667	75.6667	45.5075	175.907	4.83117
		M20	63	76.6667	45.4234	178.469	4.83893
		M50	58.6667	69.3333	43.5468	170.563	4.77577
		M100	42.3333	59.6667	28.2369	106.605	5.12482
		M200	34.3333	46.3333	22.8901	87.727	5.0729
GR	发芽天数	M0	M10	M20	M50	M100	M200
	1	0	0	0	0	0	0
	2	35.6667	34.3333	32	35	5	5.66667
	3	54	60.6667	63	58.6667	42.3333	34.3333
	4	59.3333	65.6667	67	63.3333	46.3333	37.6667
	5	63	70.3333	69.3333	65.6667	51	40.6667
	6	66.6667	74	73.6667	67	57.3333	44
	7	68.3333	75.6667	76.6667	69.3333	59.6667	46.3333
SD	发芽天数	M0	M10	M20	M50	M100	M200
	1	0	0	0	0	0	0
	2	8.03465	7.06321	7.65942	5.25991	5.50757	6.26276
	3	4	4.42217	4.28174	4.10961	9.89388	6.26276
	4	3.19722	7.06321	3.95811	5.49747	10.7961	5.46707
	5	1.91485	5.82142	3.39935	6.67499	8.92562	6.79869
	6	1.88562	5.7735	2.92499	7.37111	10.1762	7.83156
	7	2.13437	5.82142	1.88562	6.99206	10.419	7.24952
GI		M0	M10	M20	M50	M100	M200
	1	42.9143	47.1381	43.319	46.4952	27.3286	23.1524
	2	40.9167	48.1833	43.5643	49.2952	31.7262	26.6143
	3	45.0071	39.2976	48.4952	42.4333	19.0714	18.7905
	4	42.831	44.0762	46.3619	40.9786	24.8048	26.2405
	5	39.1738	51.731	47.4619	37.0762	36.3167	27.3143
	6	41.5762	42.619	43.3381	45.0024	30.1738	15.2286
	AVE	42.0698	45.5075	45.4234	43.5468	28.2369	22.8901
	STDEVP	1.82028	4.03123	2.10972	3.94886	5.44396	4.47666
	5%显著水平	a	a	a	a	b	c
	1%显著水平	A	A	A	A	B	B
VI	重复数	M0	M10	M20	M50	M100	M200
	1	166.422	184.31	164.396	187.283	102.236	93.7903
	2	139.444	188.349	173.429	197.378	117.704	98.7922
	3	174.133	144.969	197.424	162.774	71.0983	73.6962
	4	159.074	172.426	186.143	162.357	93.4643	99.9762
	5	151.328	204.544	185.861	134.253	142.034	103.685
	6	155.412	160.844	163.558	179.334	113.091	56.4219
	AVE	157.635	175.907	178.469	170.563	106.605	87.727
	STDEV	12.0588	21.1739	13.5545	22.4587	23.9708	18.6589
	STDEVP	11.0081	19.329	12.3735	20.5019	21.8823	17.0332
	5%显著水平	a	a	a	a	b	b
	1%显著水平	A	A	A	A	B	B
MGT		M0	M10	M20	M50	M100	M200
	1	4.72989	4.83417	4.8883	4.82564	4.89831	5.05607
	2	4.83432	4.88235	4.86885	4.735	5.21053	5
	3	4.70556	4.82927	4.78109	4.82584	5.37895	5.14607
	4	4.73988	4.7967	4.80105	4.69697	5.06195	5.09917
	5	4.88623	4.74286	4.78571	4.76471	5.02439	4.98333
	6	4.88202	4.90164	4.9086	4.80645	5.17483	5.15278
	AVE	4.79632	4.83117	4.83893	4.77577	5.12482	5.0729
	STDEV	0.0808814	0.057594	0.0562116	0.0527823	0.167197	0.0721719
	STDEVP	0.0738343	0.0525759	0.0513139	0.0481834	0.15263	0.0658836
	5%显著水平	a	a	a	a	b	b
	1%显著水平	A	A	A	A	B	B

## Sheet: SOD
SOD	2d	重复次数	M0	M10	M20	M50	M100	M200
		1	5.90162	7.90162	7.64088	8.74881	6.92741	5.87689
		2	6.21129	8.12307	8.55949	7.71069	7.24247	5.61999
		3	6.16566	7.52393	9.24435	6.62846	5.65425	6.05009
		AVE	6.09286	7.84954	8.48157	7.69599	6.60805	5.84899
		STDEVP	0.136501	0.247356	0.656928	0.865689	0.68659	0.176692
		5%显著性	a	c	c	bc	ab	a
		1%显著性	AB	BC	C	BC	AB	A
		增长率		0.288318	0.392051	0.263116	0.0845557	-0.0400257
					0.392051
	4d	重复次数	M0	M10	M20	M50	M100	M200
		1	5.39924	5.68672	7.73639	5.72388	6.16781	4.5765
		2	4.53234	6.83048	7.81786	6.71678	5.43296	4.3077
		3	3.61644	4.79601	6.08648	5.50219	5.48479	3.87054
		AVE	4.516	5.77107	7.21358	5.98095	5.69519	4.25158
		STDEVP	0.727917	0.832708	0.79767	0.528122	0.334865	0.290924
		5%显著性	ab	bc	d	cd	bc	a
		1%显著性	A	AB	B	AB	AB	A
					0.597337
	6d	重复次数	M0	M10	M20	M50	M100	M200
		1	7.72047	8.24986	8.99713	7.22063	8.42417	7.52087
		2	7.60557	8.47386	6.60799	10.503	8.37558	7.54497
		3	8.40107	7.75856	10.5828	7.85402	7.85503	7.76409
		AVE	7.90904	8.16076	8.72929	8.52589	8.21826	7.60998
		STD	0.351066	0.298737	1.6337	1.42175	0.257608	0.109417
		5%显著性	a	a	a	a	a	a
		1%显著性	A	A	A	A	A	A
					0.103711
	2d	1	5.90162	4d	1	5.39924	6d	1	7.72047
		1	6.21129		1	4.53234		1	7.60557
		1	6.16566		1	3.61644		1	8.40107
		2	7.90162		2	5.68672		2	8.24986
		2	8.12307		2	6.83048		2	8.47386
		2	7.52393		2	4.79601		2	7.75856
		3	7.64088		3	7.73639		3	8.99713
		3	8.55949		3	7.81786		3	6.60799
		3	9.24435		3	6.08648		3	10.5828
		4	8.74881		4	5.72388		4	7.22063
		4	7.71069		4	6.71678		4	10.503
		4	6.62846		4	5.50219		4	7.85402
		5	6.92741		5	6.16781		5	8.42417
		5	7.24247		5	5.43296		5	8.37558
		5	5.65425		5	5.48479		5	7.85503
		6	5.87689		6	4.5765		6	7.52087
		6	5.61999		6	4.3077		6	7.54497
		6	6.05009		6	3.87054		6	7.76409

## Sheet: POD
POD	2d	重复次数	M0	M10	M20	M50	M100	M200
		1	154.224	165.55	159.236	154.387	126.01	121.45
		2	150	164.966	181.533	204.252	149.269	108.588
		3	138.614	134.771	180.853	118.75	124.167	138.247
		AVE	147.613	155.096	173.874	159.13	133.149	122.762
		STDEVP	6.59266	14.3736	10.3544	35.067	11.4239	12.1437
		5%显著性	ab	ab	b	b	ab	a
		1%显著性	A	A	A	A	A	A
	4d	重复次数	M0	M10	M20	M50	M100	M200
		1	127.5	151.481	189.904	196.834	140.781	115.497
		2	135.082	165.429	162.124	133.721	132.305	120.156
		3	106.861	150.41	176.185	139.729	110.521	107.705
		AVE	123.148	155.773	176.071	156.762	127.869	114.453
		STDEVP	11.9252	6.84154	11.3414	28.4418	12.7453	5.13656
		5%显著性	ab	bc	c	bc	ab	a
		1%显著性	A	AB	B	AB	AB	A
	6d	重复次数	M0	M10	M20	M50	M100	M200
		1	151.476	156.148	175.521	96.505	119.186	113.924
		2	128.344	105.897	181.548	116.468	115.518	74.5192
		3	57.398	90.5477	140.941	82.6724	45.8165	50.3534
		AVE	112.406	117.531	166.003	98.5483	93.507	79.5989
		STD	40.0265	28.016	17.8918	13.8723	33.7555	26.2
		5%显著性	ab	ab	b	a	a	a
		1%显著性	A	A	A	A	A	A
SPSS

## Sheet: MDA
MDA	2d	重复次数	M0	M10	M20	M50	M100	M200
		1	0.818351	0.517306	0.104217	0.488146	0.954456	1.00158
		2	0.412065	0.652993	0.530949	0.56412	1.09516	1.14905
		3	0.302178	0.393203	0.279373	0.2727	0.8578	1.56474
		AVE	0.510864	0.521167	0.304846	0.441655	0.969139	1.23846
		STDEVP	0.222005	0.106094	0.175141	0.12343	0.0974574	0.238443
		5%显著性	a	a	a	a	b	b
		1%显著性	AB	AB	A	AB	BC	C
	4d	重复次数	M0	M10	M20	M50	M100	M200
		1	0.868576	0.750492	0.625847	0.694691	0.9392	2.1
		2	0.910754	0.886634	0.869608	1.17611	0.932435	2.1884
		3	0.655016	0.64318	0.531568	0.652866	1.31581	2.1082
		AVE	0.811449	0.760102	0.675674	0.841223	1.06248	2.1322
		STDEVP	0.111947	0.0996215	0.142431	0.237418	0.179151	0.0398821
		5%显著性	a	ab	ab	ab	b	c
		1%显著性	A	A	A	A	A	B
	6d	重复次数	M0	M10	M20	M50	M100	M200
		1	1.08151	0.902921	0.594075	1.34725	1.00551	1.46013
		2	1.24987	1.2195	1.00126	1.40177	0.982893	1.52381
		3	1.37861	1.28887	1.16125	1.32224	1.34354	0.937032
		AVE	1.23666	1.1371	0.918863	1.35709	1.11065	1.30699
		STD	0.121648	0.167992	0.238767	0.0332066	0.16494	0.26289
		5%显著性	ab	ab	a	b	ab	ab
		1%显著性	A	A	A	A	A	A
Effect of different concentrations of melatonin on MDA content

## Sheet: ABA
	样本名称	孔位	OD值	结果	平均值	标准差	CV%		样本名称	孔位	OD值	结果	平均值	标准差	CV%		样本名称	孔位	OD值	结果	平均值	标准差	CV%
	2dM0	C05	0.523	17.789	14.4761	2.454	16.949		4dM0	D12	0.327	41.6647	30.1466	5.305	17.598		6dM0	G07	0.319	43.4293	31.8863	4.502	14.118
		C06	0.525	17.6521						C11	0.379	32.385						G08	0.378	32.5343
		C04	0.543	16.4739						D11	0.385	31.5093						E07	0.385	31.5093
		A05	0.581	14.2669						D10	0.386	31.3665						F07	0.387	31.2247
		A04	0.583	14.1602						C10	0.396	29.987						G09	0.389	30.9436
		A06	0.583	14.1602						E11	0.407	28.5639						F09	0.397	29.8537
		B05	0.607	12.9431						E12	0.418	27.2307						E08	0.399	29.5894
		B04	0.619	12.3761						C12	0.43	25.8696						F08	0.401	29.3284
		B06	0.664	10.4631						E10	0.461	22.7426						E09	0.407	28.5639
	样本名称	孔位	OD值	结果	平均值	标准差	CV%		样本名称	孔位	OD值	结果	平均值	标准差	CV%		样本名称	孔位	OD值	结果	平均值	标准差	CV%
	2dM10	D04	0.558	15.5603	12.1659	2.333	19.181		4dM10	G12	0.354	36.4285	27.6064	5.505	19.942		6dM10	H08	0.356	36.0793	28.0391	5.398	19.25
		D05	0.567	15.0394						G10	0.378	32.5343						H07	0.361	35.2271
		D06	0.572	14.7584						G11	0.386	31.3665						A11	0.39	30.8044
		E04	0.621	12.2841						H10	0.388	31.0837						H09	0.401	29.3284
		E05	0.65	11.0248						H12	0.421	26.8817						A10	0.41	28.1917
		F06	0.66	10.6207						H11	0.436	25.2227						A12	0.428	26.0901
		E06	0.669	10.2691						F11	0.464	22.4664						B12	0.456	23.2126
		F04	0.671	10.1925						F10	0.473	21.6627						B11	0.469	22.0153
		F05	0.683	9.74393						F12	0.483	20.8114						B10	0.476	21.4028
	样本名称	孔位	OD值	结果	平均值	标准差	CV%		样本名称	孔位	OD值	结果	平均值	标准差	CV%		样本名称	孔位	OD值	结果	平均值	标准差	CV%
	2dM20	A07	0.667	10.3463	8.37766	1.314	15.69		4dM20	A05	0.472	21.7502	14.5669	5.034	34.559		6dM20	D12	0.459	22.9291	17.0508	4.962	29.1
		G06	0.678	9.92857						C06	0.475	21.489						C12	0.46	22.8356
		H05	0.69	9.49074						C05	0.512	18.5644						C10	0.477	21.3171
		G04	0.708	8.86672						C04	0.556	15.6787						D10	0.489	20.3205
		A08	0.741	7.81517						B04	0.596	13.4866						D11	0.527	17.5165
		A09	0.747	7.63576						A06	0.644	11.2744						C11	0.596	13.4866
		H04	0.753	7.45974						B05	0.67	10.2308						E12	0.623	12.1928
		G05	0.762	7.20188						B06	0.692	9.4195						E10	0.631	11.8345
		H06	0.782	6.65402						A04	0.698	9.2087						E11	0.65	11.0248
	样本名称	孔位	OD值	结果	平均值	标准差	CV%		样本名称	孔位	OD值	结果	平均值	标准差	CV%		样本名称	孔位	OD值	结果	平均值	标准差	CV%
	2dM50	C08	0.494	19.9222	14.0057	3.712	26.501		4dM50	F04	0.386	31.3665	20.1418	6.905	34.283		6dM50	H12	0.4	29.4585	21.3223	5.061	23.737
		C07	0.502	19.3045						F05	0.4	29.4585						H11	0.429	25.9795
		C09	0.54	16.6638						E04	0.437	25.1169						F11	0.456	23.2126
		B08	0.593	13.6389						D06	0.509	18.7828						G10	0.464	22.4664
		D08	0.614	12.6092						E05	0.517	18.2071						F10	0.467	22.1944
		D09	0.639	11.4866						D04	0.523	17.789						F12	0.471	21.8381
		B07	0.645	11.2325						F06	0.579	14.3746						G11	0.514	18.4205
		B09	0.646	11.1906						E06	0.6	13.2862						H10	0.576	14.5378
		D07	0.676	10.0033						D05	0.608	12.8949						G12	0.59	13.7931
									样本名称	孔位	OD值	结果	平均值	标准差	CV%		样本名称	孔位	OD值	结果	平均值	标准差	CV%
	样本名称	孔位	OD值	结果	平均值	标准差	CV%		4dM100	H04	0.419	27.1137	19.1963	5.454	28.409		6dM100	B06	0.308	46.0441	34.6847	11.419	32.922
	2dM100	G09	0.458	23.0231	19.8148	2.546	12.851			A07	0.449	23.8918						B04	0.309	45.7967
		G08	0.466	22.2846						H06	0.468	22.1046						B05	0.314	44.5895
		E08	0.467	22.1944						A09	0.478	21.2317						C04	0.328	41.4516
		E07	0.473	21.6627						H05	0.485	20.6462						C06	0.347	37.6898
		F09	0.501	19.3804						A08	0.497	19.6878						C05	0.356	36.0793
		E09	0.509	18.7828						G06	0.582	14.2134						A04	0.472	21.7502
		G07	0.521	17.9271						G04	0.587	13.9491						A06	0.5	19.4567
		F08	0.538	16.7918						G05	0.678	9.92857						A05	0.502	19.3045
		F07	0.546	16.2864					样本名称	孔位	OD值	结果	平均值	标准差	CV%		样本名称	孔位	OD值	结果	平均值	标准差	CV%
	样本名称	孔位	OD值	结果	平均值	标准差	CV%		4dM200	C08	0.346	37.8751	34.1572	2.474	7.244		6dM200	F05	0.308	46.0441	35.3139	8.352	23.651
	2dM200	B11	0.483	20.8114	13.9314	3.513	25.213			C09	0.348	37.5058						F06	0.316	44.1199
		A12	0.56	15.4428						D09	0.358	35.7349						D06	0.325	42.0957
		H09	0.562	15.3263						B09	0.364	34.7295						D05	0.35	37.1416
		A11	0.565	15.1535						B07	0.372	33.4504						D04	0.353	36.6049
		H07	0.576	14.5378						B08	0.374	33.141						F04	0.357	35.9066
		A10	0.598	13.386						C07	0.379	32.385						E06	0.413	27.8261
		H08	0.631	11.8345						D07	0.385	31.5093						E04	0.434	25.4359
		B12	0.68	9.85433						D08	0.388	31.0837						E05	0.462	22.65
		B10	0.703	9.03627

## Sheet: GA3
	样本名称	孔位	OD值	结果	AVE	SD	CV%		样本名称	孔位	OD值	结果	结果	AVE	SD	CV%		样本名称	孔位	OD值	结果	平均值	标准差	CV%
	2dM0	A04	0.78	0.847327			33.227		4dM0	E11	0.707	12.0481	1.20481			28.171		6dM0	F08	0.759	0.93986			21.997
		B05	0.791	0.80178						D12	0.741	10.2545	1.02545						G08	0.76	0.93528
		B04	0.81	0.727509						E10	0.749	9.86663	0.986663						E07	0.764	0.917137
		C04	0.842	0.613986						D10	0.75	9.819	0.9819	0.862913	0.243095				E08	0.766	0.908172
		B06	0.865	0.540509	0.57759	0.191916				E12	0.751	9.77155	0.977155						F07	0.769	0.894853	0.78474	0.172621
		A05	0.879	0.498822						D11	0.763	9.21647	0.921647						F09	0.798	0.773785
		C06	0.89	0.467587						C11	0.852	5.81251	0.581251						E09	0.849	0.590941
		C05	0.892	0.462047						C12	0.86	5.55942	0.555942						G09	0.859	0.559063
		A06	0.989	0.238764						C10	0.868	5.31389	0.531389						G07	0.864	0.543572
	样本名称	孔位	OD值	结果		标准差	CV%		样本名称	孔位	OD值	结果	结果	平均值	标准差	CV%		样本名称	孔位	OD值	结果	平均值	标准差	CV%
	2dM10	D05	0.67	1.4303					4dM10	H11	0.575	22.0288	2.20288			28.545		6dM10	B12	0.687	1.32242			20.609
		E04	0.694	1.28016						G12	0.597	19.9387	1.99387						H07	0.687	1.32242
		E05	0.699	1.25071						G10	0.615	18.3774	1.83774						H08	0.689	1.31022
		E06	0.705	1.21615						H10	0.62	17.9655	1.79655						B11	0.694	1.28016
		F05	0.763	0.921647	0.985038	0.308008	31.269			G11	0.662	14.8377	1.48377	1.54783	0.441834				B10	0.712	1.17688	1.10702	0.228146
		F04	0.814	0.71255						F11	0.684	13.4091	1.34091						A10	0.738	1.04032
		D04	0.818	0.697818						F10	0.695	12.7422	1.27422						A11	0.754	0.963032
		F06	0.82	0.690536						F12	0.711	11.8242	1.18242						H09	0.795	0.785691
		D06	0.827	0.665481						H12	0.787	8.18119	0.818119						A12	0.801	0.762016
	样本名称	孔位	OD值	结果		标准差	CV%		样本名称	孔位	OD值	结果	结果	平均值	标准差	CV%		样本名称	孔位	OD值	结果	平均值	标准差	CV%
	2dM20	A08	0.561	2.34746					4dM20	B06	0.514	29.1103	2.91103			14.113		6dM20	E10	0.601	1.95808			24.718
		H04	0.678	1.37858						B05	0.564	23.1567	2.31567						D11	0.654	1.53908
		H06	0.681	1.35963						B04	0.57	22.5342	2.25342						E12	0.658	1.51119
		A07	0.687	1.32242						A06	0.587	20.8626	2.08626	2.16987	0.30623				C11	0.666	1.45681
		H05	0.694	1.28016	1.27279	0.455918	35.82			A04	0.591	20.488	2.0488						D12	0.687	1.32242	1.33714	0.330519
		G06	0.731	1.0757						C05	0.594	20.2115	2.02115						D10	0.697	1.26242
		G04	0.749	0.986663						C06	0.597	19.9387	1.99387						E11	0.726	1.10159
		G05	0.761	0.930718						A05	0.6	19.6697	1.96697						C10	0.734	1.06042
		A09	0.798	0.773785						C04	0.604	19.3165	1.93165						C12	0.786	0.822244
	样本名称	孔位	OD值	结果		标准差	CV%		样本名称	孔位	OD值	结果	结果	平均值	标准差	CV%		样本名称	孔位	OD值	结果	平均值	标准差	CV%
	2dM50	C07	0.654	1.53908					4dM50	F05	0.658	15.1119	1.51119			27.686		6dM50	H11	0.78	0.847327			21.042
		C08	0.672	1.41721						F06	0.692	12.9211	1.29211						F12	0.783	0.834712
		B07	0.678	1.37858						F04	0.694	12.8016	1.28016						H12	0.785	0.826384
		C09	0.721	1.12799						E05	0.719	11.387	1.1387						F11	0.794	0.78969
		D08	0.791	0.80178	0.981322	0.391558	39.901			E04	0.723	11.1737	1.11737	1.04973	0.290631				H10	0.801	0.762016	0.694883	0.146216
		B08	0.798	0.773785						E06	0.772	8.8169	0.88169						G10	0.842	0.613986
		D09	0.813	0.716269						D04	0.781	8.43106	0.843106						G11	0.851	0.584469
		D07	0.845	0.604035						D06	0.8	7.65924	0.765924						F10	0.872	0.519389
		B09	0.888	0.473169						D05	0.841	6.17329	0.617329						G12	0.887	0.475976
	样本名称	孔位	OD值	结果		标准差	CV%		样本名称	孔位	OD值	结果	结果	平均值	标准差	CV%		样本名称	孔位	OD值	结果	平均值	标准差	CV%
	2dM100	G09	0.765	0.912646					4dM100	A09	0.735	10.5536	1.05536			21.046		6dM100	C05	0.792	0.797735			24.658
		E09	0.791	0.80178						A07	0.754	9.63032	0.963032						C06	0.801	0.762016
		E07	0.8	0.765924						H04	0.765	9.12646	0.912646						A05	0.823	0.679716
		F09	0.83	0.654946						G04	0.792	7.97735	0.797735						C04	0.831	0.651461
		G07	0.861	0.552832	0.596152	0.211212	35.429			A08	0.793	7.93705	0.793705	0.791884	0.16666				B04	0.87	0.525366	0.581106	0.143288
		F08	0.863	0.546647						H06	0.798	7.73785	0.773785						B06	0.888	0.473169
		F07	0.871	0.522372						H05	0.821	6.86916	0.686916						A06	0.89	0.467587
		G08	0.943	0.334189						G06	0.849	5.90941	0.590941						A04	0.896	0.451092
		E08	0.971	0.274036						G05	0.861	5.52832	0.552832						B05	0.907	0.421814
	样本名称	孔位	OD值	结果		标准差	CV%		样本名称	孔位	OD值	结果	结果	平均值	标准差	CV%		样本名称	孔位	OD值	结果	平均值	标准差	CV%
	2dM200	H08	0.819	0.69417					4dM200	D09	0.754	9.63032	0.963032			27.489		6dM200	E06	0.896	0.451092			20.421
		H09	0.872	0.519389						D08	0.797	7.77739	0.777739						E04	0.922	0.383822
		B12	0.91	0.41404						B08	0.822	6.83309	0.683309						F05	0.936	0.350287
		B10	0.925	0.376483						D07	0.849	5.90941	0.590941						F06	0.954	0.309763
		B11	0.927	0.371637	0.390096	0.140366	35.982			C07	0.852	5.81251	0.581251	0.616754	0.169541				F04	0.958	0.301139	0.319233	0.0651892
		H07	0.955	0.307594						C09	0.864	5.43572	0.543572						D04	0.964	0.288456
		A12	0.96	0.296878						C08	0.865	5.40509	0.540509						D05	0.968	0.280167
		A11	0.966	0.284295						B07	0.895	4.53815	0.453815						D06	0.977	0.261993
		A10	0.985	0.246382						B09	0.909	4.16621	0.416621						E05	0.985	0.246382
